# Supplementary material for: Cost–Utility Analysis of PCSK9 Inhibitors and Quality of Life: A Two-Year Multicenter Non-Randomized Study
Source: Diseases. 2024 Oct 5;12(10):244. doi: 10.3390/diseases12100244 (PMC11506820; doi:10.3390/diseases12100244)
Supplement: Supplementary file 1 [file diseases-12-00244-s001.zip]

Archive with 2 entries (2 files):
- diseases-3179160 Supplementary Materials File S1.pdf
- diseases-3179160 Supplementary Materials File S2.pdf
